# Supplementary material for: A Comprehensive Gene Expression Profile of Pectin Degradation Enzymes Reveals the Molecular Events during Cell Wall Degradation and Pathogenesis of Rice Sheath Blight Pathogen Rhizoctonia solani AG1-IA
Source: J Fungi (Basel). 2020 May 25;6(2):71. doi: 10.3390/jof6020071 (PMC7345747; doi:10.3390/jof6020071)
Supplement: Supplementary file 1 [file jof-06-00071-s001.zip]

Archive with 7 entries (7 files):
- Fig. S1.jpg
- Fig. S2.jpg
- Fig. S3.jpg
- Table S1 new.xls
- Table S2.xls
- Table S3.xls
- Table S4.xls
